# Supplementary material for: Transformation of the Taiwan Biobank 3.0: vertical and horizontal integration
Source: J Transl Med. 2020 Aug 6;18:304. doi: 10.1186/s12967-020-02451-4 (PMC7406956; doi:10.1186/s12967-020-02451-4)
Supplement: Supplementary file 1 — Additional file 1. Impact factors of published journals derived from the TWB’s resources [file 12967_2020_2451_MOESM1_ESM.xlsx]

## Sheet: 工作表1
Number	Year	Research Articles	Author	Journal	Impact Factor(2018~2019)	Impact Factor(Published Year)	Note
1	2014	Single nucleotide polymorphisms associated with colorectal cancer susceptibility and loss of heterozygosity in a Taiwanese population.	Chih-Yung Yang , Ruey-Hwa Lu , Chien-Hsing Lin , Chih-Hung Jen , Chien-Yi Tung , Shung-Haur Yang , Jen-Kou Lin , Jeng-Kai Jiang , Chi-Hung Lin	PLoS One	2.776	3.234
2	2014	ABCA7 gene and the risk of Alzheimer's disease in Han Chinese in Taiwan.	Yi-Chu Liao, Wei-Ju Lee, Jeng-Ping Hwang , Yen-Feng Wang, Chia-Fen Tsai, Pei-Ning Wang, Shuu-Jiun Wang , Jong-Ling Fuh	Neurobiology of Aging	4.398	5.013
3	2015	Polymorphisms and Plasma Levels of Tissue Inhibitor of Metalloproteinase-3: Impact on Genetic Susceptibility and Clinical Outcome of Oral Cancer.	Chun-Wen Su , Yi-Wen Huang, Mu-Kuan Chen, Shih-Chi Su, Shun-Fa Yang, Chiao-Wen Lin	Medicine(Baltimore)	1.87	2.133
4	2015	The rs2296651 (S267F) variant on NTCP (SLC10A1) is inversely associated with chronic hepatitis B and progression to cirrhosis and hepatocellular carcinoma in patients with chronic hepatitis B.	Hui-Han Hu , Jessica Liu , Yu-Ling Lin , Wun-Sheng Luo , Yu-Ju Chu , Chia-Lin Chang , Chin-Lan Jen , Mei-Hsuan Lee , Sheng-Nan Lu , Li-Yu Wang, San-Lin You, Hwai-I Yang , Chien-Jen Chen , REVEAL-HBV Study Group	Gut	17.943	14.921
5	2016	Identification of susceptibility gene associated with female primary Sjögren's syndrome in Han Chinese by genome-wide association study.	I-Wen Song , Hsiang-Cheng Chen , Yuh-Feng Lin , Jenn-Hwai Yang , Chi-Ching Chang , Chung-Tei Chou , Ming-Ta Michael Lee , Yi-Chun Chou, Chien-Hsiun Chen , Yuan-Tsong Chen , Chen-Hung Chen , Jer-Yuarn Wu	Human Genetics	5.207	4.637
6	2016	Population structure of Han Chinese in the modern Taiwanese population based on 10,000 participants in the Taiwan Biobank project.	Chien-Hsiun Chen , Jenn-Hwai Yang, Charleston W K Chiang , Chia-Ni Hsiung, Pei-Ei Wu , Li-Ching Chang , Hou-Wei Chu , Josh Chang , I-Wen Song , Show-Ling Yang , Yuan-Tsong Chen , Fu-Tong Liu , Chen-Yang Shen	Human Molecular Genetics	4.544	5.34
7	2016	Association and interaction of APOA5, BUD13, CETP, LIPA and health-related behavior with metabolic syndrome in a Taiwanese population.	Eugene Lin , Po-Hsiu Kuo , Yu-Li Liu , Albert C Yang , Chung-Feng Kao, Shih-Jen Tsai	Scientific Reports	4.011	4.259
8	2017	The rs1277306 Variant of the REST Gene Confers Susceptibility to Cognitive Aging in an Elderly Taiwanese Population.	Eugene Lin , Shih-Jen Tsai, Po-Hsiu Kuo, Yu-Li Liu, Albert C Yang, Chung-Feng Kao, Cheng-Hung Yang	Dementia and Geriatric Cognitive Disorders	2.26	2.886
9	2017	Association and interaction effects of Alzheimer's disease-associated genes and lifestyle on cognitive aging in older adults in a Taiwanese population.	Eugene Lin, Shih-Jen Tsai , Po-Hsiu Kuo , Yu-Li Liu, Albert C Yang, Chung-Feng Kao	Oncotarget	5.168	5.168	Dropped by JCR in 2018
10	2017	The ADAMTS9 gene is associated with cognitive aging in the elderly in a Taiwanese population.	Eugene Lin, Shih-Jen Tsai, Po-Hsiu Kuo , Yu-Li Liu , Albert C Yang , Chung-Feng Kao, Cheng-Hung Yang	PLoS One	2.776	2.766
11	2017	Combined effect of genetic polymorphisms of AURKA and environmental factors on oral cancer development in Taiwan.	Chia-Hsuan Chou , Ying-Erh Chou , Chun-Yi Chuang, Shun-Fa Yang, Chiao-Wen Lin	PLoS One	2.776	2.766
12	2017	Effects of circadian clock genes and health-related behavior on metabolic syndrome in a Taiwanese population: Evidence from association and interaction analysis.	Eugene Lin , Po-Hsiu Kuo , Yu-Li Liu , Albert C Yang , Chung-Feng Kao , Shih-Jen Tsai	PLoS One	2.776	2.766
13	2017	Germline variations at JAK2, TERT, HBS1L-MYB and MECOM and the risk of myeloproliferative neoplasms in Taiwanese population.	Yi-Hao Chiang , Yu-Cheng Chang, Huan-Chau Lin, Ling Huang , Chun-Chia Cheng , Wei-Ting Wang, Hung-I Cheng , Nai-Wen Su , Caleb Gon-Shen Chen , Johnson Lin , Yi-Fang Chang , Ming-Chih Chang, Ruey-Kuen Hsieh , Wen-Chien Chou, Ken-Hong Lim , Yuan-Yeh Kuo	Oncotarget	5.168	5.168	Dropped by JCR in 2018
14	2017	Impacts of CCL4 gene polymorphisms on hepatocellular carcinoma susceptibility and development.	Bin Wang, Ying-Erh Chou,Ming-Yu Lien, Chen-Ming Su, Shun-Fa Yang, Chih-Hsin Tang	International Journal of Medical Sciences	2.333	2.284
15	2017	The c.1085A>G genetic variant of CSF1R gene regulates tumor immunity by altering the proliferation, polarization, and function of macrophages.	Yu-Min Yeh , Shan-Ju Hsu , Peng-Chan Lin , Keng-Fu Hsu , Pei-Ying Wu , Wu-Chou Su , Jang-Yang Chang , Meng-Ru Shen	Clinical Cancer Research	8.911	10.199
16	2017	Association of human height-related genetic variants with familial short stature in Han Chinese in Taiwan.	Ying-Ju Lin , Wen-Ling Liao , Chung-Hsing Wang, Li-Ping Tsai , Chih-Hsin Tang , Chien-Hsiun Chen , Jer-Yuarn Wu , Wen-Miin Liang , Ai-Ru Hsieh , Chi-Fung Cheng , Jin-Hua Chen , Wen-Kuei Chien , Ting-Hsu Lin , Chia-Ming Wu , Chiu-Chu Liao , Shao-Mei Huang , Fuu-Jen Tsai	Scientific Reports	4.011	4.122
17	2017	Genome-wide association analysis identifies a GLUL haplotype for familial hepatitis B virus-related hepatocellular carcinoma.	You-Yu Lin , Ming-Whei Yu , Shi-Ming Lin , Shou-Dong Lee , Chih-Ling Chen, Ding-Shinn Chen , Pei-Jer Chen	Cancer	6.102	6.537
18	2017	A novel missense variant in the nuclear localization signal of POU4F3 causes autosomal dominant non-syndromic hearing loss.	Yin-Hung Lin , Yi-Hsin Lin , Ying-Chang Lu , Tien-Chen Liu , Chien-Yu Chen , Chuan-Jen Hsu , Pei-Lung Chen , Chen-Chi Wu	Scientific Reports	4.011	4.122
19	2017	Genome-wide copy number variation analysis identified deletions in SFMBT1 associated with fasting plasma glucose in a Han Chinese population.	Ren-Hua Chung, Yen-Feng Chiu, Yi-Jen Hung, Wen-Jane Lee, Kwan-Dun Wu, Hui-Ling Chen, Ming-Wei Lin,Yii-Der I. Chen, Thomas Quertermous, Chao A. Hsiung	BMC Genomics	3.501	3.73
20	2017	Human Leukocyte Antigen Variants and Risk of Hepatocellular Carcinoma Modified by HCV Genotypes: A Genome-wide Association Study.	Mei-Hsuan Lee , Yu-Han Huang , Hsuan-Yu Chen , Seik-Soon Khor , Ya-Hsuan Chang , Yu-Ju Lin , Chin-Lan Jen , Sheng-Nan Lu , Hwai-I Yang , Nao Nishida , Masaya Sugiyama , Masashi Mizokami , Yong Yuan , Gibert L'Italien , Katsushi Tokunaga , Chien-Jen Chen , REVEAL-HCV Cohort Study Group	Hepatology	14.971	14.079
21	2017	Evaluation of the interaction between genetic variants of GAD1 and miRNA in bipolar disorders.	Yu-Chu Ella Chung , Shao-Chien Chen , Li-Chung Chuang , Wei-Liang Shih , Yi-Hang Chiu , Mong-Liang Lu , Hsi-Chung Chen , Po-Hsiu Kuo	Journal of Affective Disorders	4.084	3.786
22	2017	rs2841277 (PLD4) is associated with susceptibility and rs4672495 is associated with disease activity in rheumatoid arthritis.	Wei-Chiao Chen , Wen-Chang Wang, Yukinori Okada , Wei-Pin Chang , Yii-Her Chou , Hui-Hua Chang , Jin-Ding Huang , Der-Yuan Chen , Wei-Chiao Chang	Oncotarget	5.168	5.168	Dropped by JCR in 2018
23	2017	A functional variant at the miRNA binding site in HMGB1 gene is associated with risk of oral squamous cell carcinoma.	Chiao-Wen Lin , Ying-Erh Chou, Chia-Ming Yeh , Shun-Fa Yang , Chun-Yi Chuang, Yu-Fan Liu	Oncotarget	5.168	5.168	Dropped by JCR in 2018
24	2017	Identification of VPS35 p.D620N mutation-related Parkinson's disease in a Taiwanese family with successful bilateral subthalamic nucleus deep brain stimulation: a case report and literature review.	Ying-Fa Chen , Yung-Yee Chang, Min-Yu Lan , Pei-Lung Chen , Chin-Hsien Lin	BMC Neurology	2.233	2.17
25	2017	Investigating CCNF mutations in a Taiwanese cohort with amyotrophic lateral sclerosis.	Pei-Chien Tsai , Yi-Chu Liao , Po-Lin Chen , Yuh-Cherng Guo , Ying-Hao Chen , Kang-Yang Jih , Kon-Ping Lin, Bing-Wen Soong , Ching-Paio Tsai , Yi-Chung Lee	Neurobiology of Aging	4.398	4.454
26	2017	Intrafamilial phenotypic heterogeneity in a Taiwanese family with a MAPT p.R5H mutation: a case report and literature review.	Hui-Chi Lin , Chin-Hsien Lin , Pei-Lung Chen , Shih-Jung Cheng , Pei-Hao Chen	BMC Neurology	2.233	2.17
27	2017	Urine miR-21-5p as a potential non-invasive biomarker for gastric cancer.	Hsiao-Wei Kao, Chao-Yu Pan , Chun-Hung Lai , Chew-Wun Wu , Wen-Liang Fang , Kuo-Hung Huang , Wen-Chang Lin	Oncotarget	5.168	5.168	Dropped by JCR in 2018
28	2017	Transforming growth factor-β signaling pathway-associated genes SMAD2 and TGFBR2 are implicated in metabolic syndrome in a Taiwanese population.	Eugene Lin , Po-Hsiu Kuo , Yu-Li Liu , Albert C Yang , Shih-Jen Tsai	Scientific Reports	4.011	4.122
29	2017	Effects of circadian clock genes and environmental factors on cognitive aging in old adults in a Taiwanese population.	Eugene Lin , Po-Hsiu Kuo , Yu-Li Liu , Albert C Yang , Chung-Feng Kao , Shih-Jen Tsai	Oncotarget	5.168	5.168	Dropped by JCR in 2018
30	2017	Detection of susceptibility loci on APOA5 and COLEC12 associated with metabolic syndrome using a genome-wide association study in a Taiwanese population.	Eugene Lin , Po-Hsiu Kuo , Yu-Li Liu , Albert C Yang , Shih-Jen Tsai	Oncotarget	5.168	5.168	Dropped by JCR in 2018
31	2018	A CRYBB2 mutation in a Taiwanese family with autosomal dominant cataract.	Yung-Hao Ching , Jih-I Yeh , Wen-Lang Fan , Ko-Chen Chen , Man-Chieh Yeh , Peng Yeong Woon , Yuan-Chieh Lee	Journal of the Formosan Medical Association	2.844
32	2018	ABCG2 contributes to the development of gout and hyperuricemia in a genome-wide association study.	Chung-Jen Chen, Chia-Chun Tseng, Jeng-Hsien Yen, Jan-Gowth Chang, Wen-Cheng Chou, Hou-Wei Chu, Shun-Jen Chang,Wei-Ting Liao	Scientific Reports	4.011
33	2018	Hepatitis B virus infection in Taiwan: The role of NTCP rs2296651 variant in relation to sex.	O N Nfor , M-F Wu , T Debnath , C-T Lee, W Lee , W-H Liu , D M Tantoh , S-Y Hsu , Y-P Liaw	Journal of Viral Hepatitis	4.016
34	2018	Mutational analysis of CCM1, CCM2 and CCM3 in a Han Chinese cohort with multiple cerebral cavernous malformations in Taiwan.	K.-Y. Jih, C.-P. Chung, Y.-Y. Chang, P.-L. Hung, B.-W. Soong, Y.-C. Liao, M.-Y. Lan, Y.-C. Lee	Clinical Genetics	4.104
35	2018	SMAD2 as a risk locus for human left atrial isomerism detected by mother-fetus-pair exome sequencing and image studies including fetal ultrasound.	J.-C. Shih, G.-C. Ma, W.-C. Cheng, C.-Y. Chen, W.-J. Wu, M. Chen	Ultrasound in Obstetrics & Gynecology	5.595
36	2018	Associations of Common Genetic Variants on IL-17 Genes and Carotid Intima-Media Thickness.	Tzu-Wei Wu, Chao-Liang Chou, Yi-Cheng Chen, Yue-Li Juang, Li-Yu Wang	Journal of Atherosclerosis and Thrombosis	3.478
37	2018	Gene-based analysis of genes related to neurotrophic pathway suggests association of BDNF and VEGFA with antidepressant treatment-response in depressed patients.	Chung-Feng Kao, Yu-Li Liu, Younger W.-Y. Yu, Albert C. Yang, Eugene Lin, Po-Hsiu Kuo, Shih-Jen Tsai	Scientific Reports	4.011
38	2018	Next-generation sequencing profiling of mitochondrial genomes in gout.	Chia-Chun Tseng, Chung-Jen Chen,Jeng-Hsien Yen, Hsi-Yuan Huang,Jan-Gowth Chang,Shun-Jen Chang, Wei-Ting Liao	Arthritis Research & Therapy	4.148
39	2018	Hematopoietically expressed homeobox gene is associated with type 2 diabetes in KK Cg-Ay/J mice and a Taiwanese Han Chinese population.	Chi-Cheng Lu,Yng-Tay Chen, Shih-Yin Chen, Yuan-Man Hsu, Chyi-Chyang Lin, Je-Wei Tsao, Yu-Ning Juan, Jai-Sing Yang, Fuu-Jen Tsai	Experimental and Therapeutic Medicine	1.448
40	2018	Variations in the AURKA Gene: Biomarkers for the Development and Progression of Hepatocellular Carcinoma.	Bin Wang, Chin-Jung Hsu,Chia-Hsuan Chou, Hsiang-Lin Lee, Whei-Ling Chiang, Chen-Ming Su, Hsiao-Chi Tsai, Shun-Fa Yang, Chih-Hsin Tang1	International Journal of Medical Sciences	2.333
41	2018	Impact of matrix metalloproteinase-11 gene polymorphisms upon the development and progression of hepatocellular carcinoma.	Bin Wang, Chin-Jung Hsu, Hsiang-Lin Lee,Chia-Hsuan Chou, Chen-Ming Su, Shun-Fa Yang,Chih-Hsin Tang	International Journal of Medical Sciences	2.333
42	2018	Associations of genetic variations of the endothelial nitric oxide synthase gene and environmental carcinogens with oral cancer susceptibility and development.	Chun-Wen Su, Ming-Hsien Chien, Chiao-Wen Lin, Mu-Kuan Chen, Jyh-Ming Chow, Chun-Yi Chuang, Chia-Hsuan Chou, Yu-Cheng Liu, Shun-Fa Yang	Nitric Oxide-Biology and Chemistry	3.371
43	2018	IGF1 Gene Is Associated With Triglyceride Levels In Subjects With Family History Of Hypertension From The SAPPHIRe And TWB Projects.	Wen-Chang Wang,Yen-Feng Chiu, Ren-Hua Chung,Chii-Min Hwu,I-Te Lee,Chien-Hsing Lee,Yi-Cheng Chang, Kuan-Yi Hung, Thomas Quertermous, Yii-Der I. Chen, Chao A. Hsiung	International Journal of Medical Sciences	2.333
44	2018	Genetic analysis of ANXA11 variants in a Han Chinese cohort with amyotrophic lateral sclerosis in Taiwan.	Pei-Chien Tsai,Yi-Chu Liao,Kang-Yang Jih,Bing-Wen Soong,Kon-Ping Lin,Yi-Chung Lee	Neurobiology of Aging	4.398
45	2018	Polygenic approaches to detect gene-environment interactions when external information is unavailable.	Wan-Yu Lin, Ching-Chieh Huang, Yu-Li Liu, Shih-Jen Tsai, Po-Hsiu Kuo	Briefings in Bioinformatics	9.101
46	2018	Impact of ADAM10 gene polymorphisms on hepatocellular carcinoma development and clinical characteristics.	Jr-Shiang Shiu, Ming-Ju Hsieh,Hui-Ling Chiou, Hsiang-Ling Wang, Chao-Bin Yeh, Shun-Fa Yang, Ying-Erh Chou	International Journal of Medical Sciences	2.333
47	2018	Functional variant of CHI3L1 gene is associated with neck metastasis in oral cancer.	Chun-Wen Su, Mu-Kuan Chen, Wei-Chen Hung, Shun-Fa Yang, Chun-Yi Chuang, Chiao-Wen Lin	Clinical Oral Investigations	2.453
48	2018	Identification of mutations in SLC4A1, GP1BA and HFE in a family with venous thrombosis of unknown cause by next-generation sequencing.	Wei-An Chang, Chau-Chyun Sheu,Kuan-Ting Liu, Jheng-Heng Shen, Meng-Chi Yen,Po-Lin Kuo	Experimental and Therapeutic Medicine	1.448
49	2018	Body mass index modulates the association between CDKAL1 rs10946398 variant and type 2 diabetes among Taiwanese women.	Oswald Ndi Nfor, Ming-Fang Wu, Chun-Te Lee, Lee Wang, Wen-Hsiu Liu, Disline Manli Tantoh, Shu-Yi Hsu, Kuan-Jung Lee, Chien-Chang Ho, Tonmoy Debnath, Chia-Chi Lung, Yung-Po Liaw	Scientific Reports	4.011
50	2019	REST rs3796529 Genotype and Rate of Functional Deterioration in Alzheimer's Disease.	Poyin Huang,Cheng-Sheng Chen,Yuan-Han Yang, Mei-Chuan Chou,Ya-Hsuan Chang, Chiou-Lian Lai, Hsuan-Yu Chen, Ching-Kuan Liu	Aging and Disease	4.232
51	2019	A meta-analysis of genome-wide association studies identifies three loci associated with stiffness index of the calcaneus.	Hsing-Fang Lu , Kuo-Sheng Hung , Hou-Wei Chu, Henry Sung-Ching, Wong Jihye Kim, Mi Kyung Kim , Bo Youl Choi ,Yu-Ting Tai, Shiro Ikegawa , Er-Chieh Cho ,Wei-Chiao Chang	Journal of Bone and Mineral Research	5.711
52	2019	The Impact of Aerobic Exercise and Badminton on HDL Cholesterol Levels in Adult Taiwanese.	Yasser Nassef ,Kuan-Jung Lee ,Oswald Ndi Nfor ,Disline Manli Tantoh ,Ming-Chih Chou ,Yung-Po Liaw	Nutrients	4.171
53	2019	Genotypic and phenotypic correlations of biotinidase deficiency in the Chinese population.	Rai-Hseng Hsu, Yin-Hsiu Chien, Wuh-Liang Hwu, I-Fan Chang, Hui-Chen Ho, Shi-Ping Chou, Tzu-Ming Huang, Ni-Chung Lee	Orphanet Journal of Rare Diseases	3.687
54	2019	Genome-Wide Gene-Environment Interaction Analysis Using Set-Based Association Tests.	Wan-Yu Lin, Ching-Chieh Huang, Yu-Li Liu, Shih-Jen Tsai,Po-Hsiu Kuo	Frontiers in Genetics	3.517
55	2019	Gender Difference in Clinical and Genetic Characteristics of Brugada Syndrome: SADS-TW BrS Registry.	C -Y J Chen, J -M J Juang, L -Y Lin, Y -B Liu, L -T Ho, C -C Yu, H -C Huang, T -T Lin, M -C Liao, J -J Chen, J -J Hwang, W -J Chen, S -F S Yeh, D -H Yang, F -T Chiang, J -L Lin, L -P Lai, M Horie, (SADS-TW BrS Registry)	QJM: An International Journal of Medicine	2.649
56	2019	Common Genetic Variants on Bone Morphogenetic Protein Receptor Type IB (BMPR1B) Gene Are Predictive for Carotid Intima-Media Thickness.	Yih-Jer Wu, Yi-Nan Lee, Tzu-Wei Wu, Chao-Liang Chou, Li-Yu Wang	Circulation Journal	3.025
57	2019	A clinical and genetic study of early-onset and familial parkinsonism in taiwan: An integrated approach combining gene dosage analysis and next-generation sequencing.	Chin-Hsien Lin MD, PhD , Pei-Lung Chen MD, PhD ,Chun-Hwei Tai MD, PhD ,Hang-I Lin ,Chih-Shan Chen MSc ,Meng-Ling Chen MSc ,Ruey-Meei Wu MD, PhD	Movement Disorders	8.222
58	2019	The Interaction between Sex and Hyperlipidemia on Gout Risk Is Modulated by HLA-B Polymorphic Variants in Adult Taiwanese.	Tsui-Wen Hsu,Pei-Shyuan Lee ,Oswald Ndi Nfor ,Chia-long Lee ,Pei-Hsin Chen ,Disline Manli Tantoh ,Long-Yau Lin ,Ming-Chih Chou ,Yu-Chen Lee ,Yung-Po Liaw	Genes	3.331
59	2019	Polymorphisms of the DNA repair gene EXO1 modulate cognitive aging in old adults in a Taiwanese population.	Eugene Lin, Po-Hsiu Kuo,Yu-Li Liu,Albert C. Yang,Shih-Jen Tsai	DNA Repair	3.711
60	2019	Functional analyses and effect of DNA methylation on the EGR1 gene in patients with schizophrenia.	Hu Tsung-Min,ChenShaw-Ji,Hsu Shih-Hsin,Cheng Min-Chih	Psychiatry Research	2.208
61	2019	The Utilization of Stress Tests Prior to Percutaneous Coronary Intervention for Stable Coronary Artery Disease in Taiwan.	Ho-Pang Yang, Guang-Uei Hung, Cheng-Li Lin, Thau-Yun Shen, Chien-Cheng Chen, Ya-Lei Niu, Chia-Hung Kao	Acta Cardiologica Sinica	1.676
62	2019	SOX2 promoter hypermethylation in non-smoking Taiwanese adults residing in air pollution areas.	Disline Manli Tantoh, Ming-Fang Wu, Chien-Chang Ho, Chia-Chi Lung, Kuan-Jung Lee, Oswald Ndi Nfor, Yi-Chia Liaw, Shu-Yi Hsu, Pei-Hsin Chen, Chin Lin, Hou-Wei Chu, Yi-Ching Liaw, Yung-Po Liaw	Clinical Epigenetics	5.496
63	2019	Assessing whether the association between rheumatoid arthritis and schizophrenia is bidirectional: A nationwide population-based cohort study.	Shih-Fen Chen, Ling-Yi Wang, Jen-Huai Chiang, Chung-Y Hsu, Yu-Chih Shen	Scientific Reports	4.011
64	2019	Genotyping and serotyping profiles showed weak Jk(a) presentation for previously typed as Jknull donors.	Ping Chun Wu , Tsui-Wei Chyan , Shu-Hui Feng , Ming-Hung Chen , Shun-Chung Pai	Vox Sanguinis	2.364
65	2019	Integrative Genome-Wide Association Studies of eQTL and GWAS Data for Gout Disease Susceptibility.	Meng-tse Gabriel Lee, Tzu-Chun Hsu, Shyr-Chyr Chen, Ya-Chin Lee, Po-Hsiu Kuo, Jenn-Hwai Yang, Hsiu-Hao Chang, Chien-Chang Lee	Scientific Reports	4.011
66	2019	Genome-Wide Copy Number Variation Association Study of Atrial Fibrillation Related Thromboembolic Stroke.	Chia-Shan Hsieh, Pang-Shuo Huang, Sheng-Nan Chang, Cho-Kai Wu, Juey-Jen Hwang, Eric Y. Chuang, Chia-Ti Tsai	Journal of Clinical Medicine	5.688
67	2019	Circulating Chemerin Levels, but not the RARRES2 Polymorphisms, Predict the Long-Term Outcome of Angiographically Confirmed Coronary Artery Disease.	Leay Kiaw Er ,Lung-An Hsu ,Jyh-Ming Jimmy Juang ,Fu-Tien Chiang ,Ming-Sheng Teng ,I-Shiang Tzeng ,Semon Wu ,Jeng-Feng Lin ,Yu-Lin Ko	International Journal of Molecular Sciences	4.183
68	2019	Germline susceptibility variants impact clinical outcome and therapeutic strategies for stage III colorectal cancer.	Peng-Chan Lin, Yu-Min Yeh, Pei-Ying Wu, Keng-Fu Hsu, Jang-Yang Chang, Meng-Ru Shen	Scientific Reports	4.011
69	2019	Association between chronic obstructive pulmonary disease and PM2.5 in Taiwanese nonsmokers.	Hsu-Chih Huang , Frank Cheau-Feng Lin , Ming-Fang Wu , Oswald Ndi Nfor , Shu-Yi Hsu , Chia-Chi Lung , Chien-Chang Ho , Chih-Yi Chen , Yung-Po Liaw	International Journal of Hygiene and Environmental Health	4.379
70	2019	Metformin reduces prostate cancer risk among men with benign prostatic hyperplasia: A nationwide population-based cohort study.	Yu-Jui Kuo , Fung-Chang Sung , Po-Fan Hsieh , Hui-Ping Chang, Kun-Ling Wu , Hsi-Chin Wu	Cancer Medicine	3.357
71	2019	Genetic variants in the circadian rhythm pathway as indicators of prostate cancer progression.	Chia-Cheng Yu , Lih-Chyang Chen , Chih-Yung Chiou , Yu-Jia Chang , Victor C Lin 1 , Chao-Yuan Huang , I-Ling Lin, Ta-Yuan Chang , Te-Ling Lu , Cheng-Hsueh Lee , Shu-Pin Huang , Bo-Ying Bao	Cancer Cell International	3.439
72	2019	Clinical and genetic profiles of hereditary transthyretin amyloidosis in Taiwan.	Hua-Chuan Chao , Yi-Chu Liao , Yo-Tsen Liu , Yuh-Cherng Guo , Fu-Pang Chang , Yi-Chung Lee , Kon-Ping Lin	Annals of Clinical and Translational Neurology	4.656
73	2019	Borderline personality disorder is associated with an increased risk of sexually transmitted infections: A nationwide population-based cohort study in Taiwan.	Shih-Fen Chen , Cheng-Li Lin , Ling-Yi Wang , Jen-Hung Wang , Chung-Y Hsu , Yu-Chih Shen	Sexually Transmitted Infections	3.365
74	2019	The functional role of hemojuvelin in acute ischemic stroke.	Guang-Huar Young , Sung-Chun Tang , Vin-Cent Wu , Kuo-Chuan Wang , Jing-Yi Nong , Po-Yuan Huang , Chaur-Jong Hu , Hung-Yi Chiou , Jiann-Shing Jeng , Chung Y Hsu	Journal of Cerebral Blood Flow and Metabolism	6.04
75	2019	The association between dental therapy timelines and osteoradionecrosis: a nationwidepopulation-based cohort study.	Yi-Fang Huang, Shih-Ping Liu, Chih-Hsin Muo, Chun-Hao Tsai, Chung-Ta Chang	Clinical Oral Investigations	2.453
76	2019	Risk of hyperglycemic crisis episode in diabetic patients with bipolar disorder: A nationwidepopulation-based cohort study.	Chia-Lun Tsai, Yu-Cih Yang, Shih-Fen Chen, Chung-Y Hsu, Yu-Chih Shen	Journal of Affective Disorders	4.084
77	2019	Prediction of functional consequences of the five newly discovered G6PD variations in Taiwan.	Yen-Hui Chiu, Yu-Ning Liu, Hsiao-Jan Chen, Ying-Chen Chang, Shu-Min Kao, Mei-Ying Liu, Ying-Yen Weng, Kwang-Jen Hsiao, Tze-Tze Liu	Data in Brief	0.97
78	2019	Physical Activity Might Reduce the Adverse Impacts of the FTO Gene Variant rs3751812 on the Body Mass Index of Adults in Taiwan.	Yi-Ching Liaw, Yung-Po Liaw, Tsuo-Hung Lan	Genes (Basel)	3.331
79	2019	Novel SCA19/22-associated KCND3 mutations disrupt human KV 4.3 protein biosynthesis and channel gating.	Cheng-Tsung Hsiao, Ssu-Ju Fu, Yo-Tsen Liu, Yi-Hsiang Lu, Ciao-Yu Zhong, Chih-Yung Tang, Bing-Wen Soong, Chung-Jiuan Jeng	Human Mutation	4.453
80	2019	Mutation spectrum of Charcot-Marie-Tooth disease among the Han Chinese in Taiwan.	Yun-Hsin Hsu, Kon-Ping Lin, Yuh-Cherng Guo, Yu-Shuen Tsai, Yi-Chu Liao, Yi-Chung Lee	Annals of Clinical and Translational Neurology	4.656
81	2019	Methylation at cg05575921 of a smoking-related gene (AHRR) in non-smoking Taiwanese adultsresiding in areas with different PM2.5 concentrations.	Disline Manli Tantoh, Kuan-Jung Lee, Oswald Ndi Nfor, Yi-Chia Liaw, Chin Lin, Hou-Wei Chu, Pei-Hsin Chen, Shu-Yi Hsu, Wen-Hsiu Liu, Chen-Chang Ho, Chia-Chi Lung, Ming-Fang Wu, Yi-Ching Liaw, Tonmoy Debnath, Yung-Po Liaw	Clinical Epigenetics	5.496
82	2019	LRRTM4 and PCSK5 Genetic Polymorphisms as Markers for Cognitive Impairment in A Hypotensive Aging Population: A Genome-Wide Association Study in Taiwan.	Yi-Chun Chen ,Yu-Li Liu ,Shih-Jen Tsai ,Po-Hsiu Kuo ,Shih-Sin Huang ,Yun-Shien Lee	Journal of Clinical Medicine	5.688
83	2019	Is Hyperuricemia, an Early-Onset Metabolic Disorder, Causally Associated with CardiovascularDisease Events in Han Chinese?	Kuang-Mao Chiang ,Yuh-Chyuan Tsay ,Ta-Chou Vincent Ng ,Hsin-Chou Yang ,Yen-Tsung Huang ,Chen-Hsin Chen ,Wen-Harn Pan	Journal of Clinical Medicine	5.688
84	2019	Investigation of the variants at the binding site of inflammatory transcription factor NF-κB in patients with end-stage renal disease.	Jia-Hwa Yang, Wei-Teing Chen, Meng-Chang Lee, Wen-Hui Fang, Yu-Juei Hsu, Chin-Lin, Hsiang-Cheng Chen, Hsueh-Lu Chang, Chien-Fu Chen, Min-Yu Tu, Chien-Wei Kuo, Yuan-Hau Lin, Po-Jen Hsiao, Sui-Lung Su	BMC Nephrology	2.088
85	2019	Investigating PUM1 mutations in a Taiwanese cohort with cerebellar ataxia.	Kuan-Lin Lai , Yi-Chu Liao , Pei-Chien Tsai , Cheng-Tsung Hsiao, Bing-Wen Soong, Yi-Chung Lee	Parkinsonism & Related Disorders	4.36
86	2019	Increased risk of non-multiple sclerosis demyelinating syndromes in patients with preexistingsepticaemia: a nationwide retrospective cohort study.	Chung-Hsing Chou, Jiunn-Tay Lee, Chia-Kuang Tsai, Li-Ming Lien, Jiu-Haw Yin, Chun-Chieh Lin, I-Ju Tsai, Yueh-Feng Sung, Fu-Chi Yang, Chia-Lin Tsai, I-Kuan Wang, Chun-Hung Tseng, Chung-Y Hsu	Postgraduate Medical Journal	1.982
87	2019	HSD3B1 gene polymorphism and female pattern hair loss in women with polycystic ovarysyndrome.	Yi-AnTu, Sung-Jan Lin, Pei-Lung Chen, Chia-Hung Chou, Chu-Chun Huang, Hong-Nerng Ho, Mei-Jou Chen	Journal of the Formosan Medical Association	2.844
88	2019	Genetic and Non-Genetic Factor-Adjusted Association between Coffee Drinking and High-DensityLipoprotein Cholesterol in Taiwanese Adults: Stratification by Sex.	Tsui-Wen Hsu, Disline Manli Tantoh, Kuan-Jung Lee, Oswald Nfor Ndi, Long-Yau Lin, Ming-Chih Chou, Yung-Po Liaw	Nutrients	4.171
89	2019	Distinctive genetic variation of long-segment Hirschsprung's disease in Taiwan.	Wendy Yang , Szu‐Chieh Chen , Jin‐Yao Lai , Yung‐Ching Ming , Jeng‐Chang Chen , Pei‐Lung Chen	Neurogastroenterology & Motility	3.803
90	2019	Developmental outcomes and prevalence of SLC2A1 variants in young infants with hypoglycorrhachia.	Wen-Hao Yu , Li-Wen Chen , Shan-Tair Wang , Yi-Fang Tu , Chao-Ching Huang	Brain & Development	1.756
91	2019	Clinical and electrophysiological characteristics of a type 1 sialidosis patient with a noveldeletion mutation in NEU1 gene.	Sung-Pin Fan , Ni-Chung Lee , Chin-Hsien Lin	Journal of the Formosan Medical Association	2.844
92	2019	Association of hysterectomy with bipolar disorder risk: A population-based cohort study.	Yu‐Chih Shen , Weishan Chen , I‐Ju Tsai , Jen‐Hung Wang , Shinn‐Zong Lin , Dah‐Ching Ding	Depression and Anxiety	4.935
93	2019	Association of Diabetes With All-Cause and Cause-Specific Mortality in Asia: A Pooled Analysis of More Than 1 Million Participants.	Jae Jeong Yang, Danxia Yu, Wanqing Wen, Eiko Saito, Shafiur Rahman, Xiao-Ou Shu, Yu Chen, Prakash C. Gupta, Dongfeng Gu, Shoichiro Tsugane, Yong-Bing Xiang, Yu-Tang Gao, Jian-Min Yuan, Akiko Tamakoshi, Fujiko Irie, Atsuko Sadakane, Yasutake Tomata, Seiki Kanemura, Ichiro Tsuji, Keitaro Matsuo, Chisato Nagata, Chien-Jen Chen, Woon-Puay Koh, Myung-Hee Shin, Sue K. Park, Pei-Ei Wu, You-Lin Qiao, Man…	JAMA Network Open	N/A
94	2019	Association between Aerobic Exercise and High-Density Lipoprotein Cholesterol Levels across Various Ranges of Body Mass Index and Waist-Hip Ratio and the Modulating Role of the Hepatic Lipase rs1800588 Variant.	Yasser Nassef, Oswald Ndi Nfor, Kuan-Jung Lee, Ming-Chih Chou, Yung-Po Liaw	Genes (Basel)	3.331
95	2019	A comparative study of risk of pneumonia and mortalities between nasogastric and jejunostomy feeding routes in surgical critically ill patients with perforated peptic ulcer.	Shih-Chi Wu, Peiling Hsieh, Yi-Wen Chen, Mei-Due Yang, Yu-Chun Wang, Han-Tsung Cheng, Chia-Wei Tzeng, Chia-Hao Hsu, Chih-Hsin Muo,	PLoS One	2.776
96	2019	Two truncating variants in FANCC and breast cancer risk.	Thilo Dörk, Paolo Peterlongo , Arto Mannermaa , Manjeet K Bolla , Qin Wang , Joe Dennis , Thomas Ahearn , Irene L Andrulis , Hoda Anton-Culver , Volker Arndt , Kristan J Aronson , Annelie Augustinsson , Laura E Beane Freeman , Matthias W Beckmann , Alicia Beeghly-Fadiel , Sabine Behrens , Marina Bermisheva , Carl Blomqvist , Natalia V Bogdanova , Stig E Bojesen , Hiltrud Brauch , Hermann Brenner …	Scientific Reports	4.011
97	2019	Clinical, pathophysiologic, and genomic analysis of the outcomes of primary head and neck malignancy after pulmonary metastasectomy.	Hsueh-Ju Lu , Chih-Cheng Hsieh , Chi-Chun Yeh , Yi-Chen Yeh , Chun-Chi Wu , Feng-Sheng Wang , Jin-Mei Lai , Muh-Hwa Yang , Cheng-Hsu Wang , Chi-Ying F Huang , Peter Mu-Hsin Chang	Scientific Reports	4.011
98	2019	Genetic Variants of lncRNA MALAT1 Exert Diverse Impacts on the Risk and Clinicopathologic Characteristics of Patients with Hepatocellular Carcinoma.	Lan-Ting Yuan , Jer-Hwa Chang , Hsiang-Lin Lee, Yi-Chieh Yang , Shih-Chi Su , Chien-Liang Lin , Shun-Fa Yang , Ming-Hsien Chien	Journal of Clinical Medicine	5.688
99	2019	Antizyme inhibitor 1 genetic polymorphisms associated with diabetic patients validated in the livers of diabetic mice.	Cheng‑Hsu Chen , Yeh‑Han Wang , Shang‑Feng Tsai , Tung‑Min Yu , Shih‑Yin Chen , Fuu‑Jen Tsai	Experimental and Therapeutic Medicine	1.448
100	2019	Using Chinese Body Constitution Concepts and Measurable Variables for Assessing Risk of Coronary Artery Disease.	Yi-Chia Huang, Chien-Jung Lin, Shu-Meng Cheng, Chi-Kuei Lin, Sunny Jui-Shan Lin , Yi-Chang Su	Evidence-based Complementary and Alternative Medicine	1.984
101	2019	Association and Interaction Effects of Interleukin-12 Related Genes and Physical Activity on Cognitive Aging in Old Adults in the Taiwanese Population.	Eugene Lin, Po-Hsiu Kuo, Yu-Li Liu, Albert C. Yang, Shih-Jen Tsai	Frontiers in Neurology	2.635
102	2019	Cholesteryl Ester Transfer Protein Genetic Variants Associated with Risk for Type 2 Diabetes and Diabetic Kidney Disease in Taiwanese Population.	Yu-Chuen Huang ,Shih-Yin Chen ,Shih-Ping Liu ,Jane-Ming Lin ,Hui-Ju Lin ,Yu-Jie Lei ,Yun-Chih Chung ,Yu-Chi Chen ,Yeh-Han Wang ,Wen-Ling Liao ,Fuu-Jen Tsai	Genes	3.331
103	2019	A population-based cohort study examining the association of documented bladder diverticulum and bladder cancer risk in urology patients.	Chu-Wen Fang,Vivian Chia-Rong Hsieh,Steven Kuan-Hua Huang,I-Ju Tsai,Chih-Hsin Muo,Shih-Chi Wu	PLoS One	2.776
104	2019	Immune thrombocytopenic purpura increased risk of subsequent pancreatitis: A Nationwide population cohort study.	Shih-Chi Wu, Sheng-fung Lin, Chu-Wen Fang, I-Ju Tsai, Wen-Chi Yang	Scientific Reports	4.011
105	2019	The causal role of elevated uric acid and waist circumference on the risk of metabolic syndrome components.	Mahantesh I. Biradar, Kuang-Mao Chiang, Hsin-Chou Yang, Yen-Tsung Huang, Wen-Harn Pan	International Journal of Obesity.	4.514
106	2019	The rs1256328 (ALPL) and rs12654812 (RGS14) Polymorphisms are Associated with Susceptibility to Calcium Nephrolithiasis in a Taiwanese population.	Wei-Chiao Chen, Wan-Hsuan Chou, Hou-Wei Chu, Chi-Chen Huang, Xiao Liu, Wei-Pin Chang, Yii-Her Chou, Wei-Chiao Chang	Scientific Reports	4.011
107	2019	Effect of vitamin D on cognitive function and white matter hyperintensity in patients with mild Alzheimer’s disease.	En‐Jie Shih , Wei‐Ju Lee , Jung‐Lung Hsu , Shuu‐Jiun Wang , Jong‐Ling Fuh	Geriatrics & Gerontology International	2.118
108	2019	The Causal Relationship of Circulating Triglycerides and Glycated Hemoglobin: A Mendelian Randomization Study.	Chia-Ni Hsiung, Yi-Cheng Chang, Chien-Wei Lin, Chia-Wei Chang, Wen-Cheng Chou, Hou-Wei Chu, Ming-Wei Su, Pei-Ei Wu, Chen-Yang Shen	The Journal of Clinical Endocrinology & Metabolism	5.605
109	2019	The functional roles of IGF-1 variants in the susceptibility and clinical outcomes of mild traumatic brain injury.	Yu-Jia Wang, Henry Sung-Ching Wong, Chung-Che Wu, Yung-Hsiao Chiang, Wen-Ta Chiu, Kai-Yun Chen, Wei-Chiao Chang	Journal of Biomedical Science	5.203
110	2019	NOTCH3 cysteine-altering variant is an important risk factor for stroke in the Taiwanese population.	Yi-Chung Lee, Chih-Ping Chung, Ming-Hong Chang, Shuu-Jiun Wang, Yi-Chu Liao	Neurology	8.689
111	2019	Plasma Transthyretin as a Predictor of Amnestic Mild Cognitive Impairment Conversion to Dementia.	Yi-Ting Tien, Wei-Ju Lee, Yi-Chu Liao, Wen-Fu Wang, Kai-Ming Jhang, Shuu-Jiun Wang, Jong-Ling Fuh	Scientific Reports	4.011
112	2019	Risk of hyperglycemic crisis episode in diabetic patients with depression: A nationwide population-based cohort study.	Haw-Ming Lee,Yu-Cih Yang,Shih-Fen Chenc,Chung-Y Hsu,Yu-ChihShen	Journal of Diabetes and Its Complications	2.684
113	2019	Effects of MACC1 polymorphisms on hepatocellular carcinoma development and clinical characteristics Running Title: MACC1 polymorphism in HCC.	Chien-Hua Lin, Ming-Ju Hsieh, Hsiang-Lin Lee, Shun-Fa Yang, Shih-Chi Su, Ying-Erh Chou	Journal of Cancer	3.182
114	2019	Genome-wide association study of morbid obesity in Han Chinese.	Kuang-Mao Chiang, Heng-Cheng Chang, Hsin-Chou Yang, Chien-Hsiun Chen, Hsin-Hung Chen, Wei-Jei Lee, Wen-Harn Pan	BMC Genetics	2.547
115	2019	Single-nucleotide polymorphism of rs7944135 (macrophage-expressed gene 1) is associated with hepatitis B surface antigen seroclearance in chronic hepatitis B infection.	Irham, Lalu Muhammad , Wong, Henry Sung-Ching , Perwitasari, Dyah Aryani , Chou, Wan-Hsuan , Yang, Hwai-I , Chang, Wei-Chiao PhD	Medicine	1.87
116	2019	Interaction of Osteoarthritis and BMI on Leptin Promoter Methylation in Taiwanese Adults.	Tzi-Peng Yang ,Hsiao-Mei Chen ,Chao-Chin Hu ,Li-Yuan Chen ,Fen-Fen Shih ,Disline Manli Tantoh ,Kuan-Jung Lee ,Yi-Chia Liaw ,Rong-Tzong Tsai ,Yung-Po Liaw	International Journal of Molecular Sciences	4.183
117	2019	The Impact of Aerobic Exercise and Badminton on HDL Cholesterol Levels in Adult Taiwanese.	Yasser Nassef ,Kuan-Jung Lee ,Oswald Ndi Nfor ,Disline Manli Tantoh ,Ming-Chih Chou ,Yung-Po Liaw	Nutrients	4.171
118	2020	Interaction between Coffee Drinking and TRIB1 rs17321515 Single Nucleotide Polymorphism on Coronary Heart Disease in a Taiwanese Population.	Yin-Tso Liu ,Disline Manli Tantoh ,Lee Wang ,Oswald Ndi Nfor ,Shu-Yi Hsu ,Chien-Chang Ho ,OrcID,Chia-Chi Lung ,Horng-Rong Chang ,Yung-Po Liaw	Nutrients	4.171
119	2020	Clinical and Genetic Characterization of Autosomal Recessive Spinocerebellar Ataxia Type 16 (SCAR16) in Taiwan.	Hsu-Huai Chiu, Cheng-Tsung Hsaio, Yu-Shuen Tsai, Yi-Chu Liao, Yi-Chung Lee, Bing-Wen Soong	The Cerebellum	3.413
120	2020	Whole Exome Sequencing with Comprehensive Gene Set Analysis Identified a Biparental-Origin Homozygous c.509G>A Mutation in PPIB Gene Clustered in Two Taiwanese Families Exhibiting Fetal Skeletal Dysplasia during Prenatal Ultrasound.	Ting-Yu Chang ,OrcID,I-Fang Chung ,Wan-Ju Wu ,Shun-Ping Chang ,Wen-Hsiang Lin ,Norman A. Ginsberg ,Gwo-Chin Ma ,Ming Chen	Diagnostics	2.489
121	2020	Recessively‐Inherited Adult‐Onset Alexander Disease Caused by a Homozygous Mutation in the GFAP Gene.	Mu‐Hui Fu , Yung‐Yee Chang , Ni‐Hsuan Lin , Ai‐Wen Yang , Chiung‐Chih Chang , Jia‐Shou Liu , Cheng‐Huei Peng , Kay, L.H. Wu , Ming‐Der Perng , Min‐Yu Lan	Movement Disorders	8.222
122	2020	Detection of Rare Methyl-CpG Binding Protein 2 Gene Missense Mutations in Patients With Schizophrenia.	Chia-Hsiang Chen, Min-Chih Cheng, Ailing Huang, Tsung-Ming Hu, Lieh-Yung Ping, Yu-Syuan Chang1	Frontiers in Genetics	3.517
123	2020	Genome-wide association analysis in host genetic characteristics of progression to high-grade cervical intraepithelial neoplasia or higher for women with human papillomavirus infection and normal cytology.	Chyong-Huey Lai, Su-Wei Chang, Lan-Yan Yang, Shuen-Iu Hung, Chiao-Yun Lin, Angel Chao, Yun-Shien Lee, Huei-Jean Huang, Ren-Chin Wu, Ting-Chang Chang, Chee-Jen Chang, Cathy S. J. Fann	Journal of Clinical Oncology	28.349
124	2020	Combination of Exercise and Vegetarian Diet: Relationship with High Density-Lipoprotein Cholesterol in Taiwanese Adults Based on MTHFR rs1801133 Polymorphism.	Shu-Lin Chang ,Oswald Ndi Nfor ,Chien-Chang Ho ,Kuan-Jung Lee ,Wen-Yu Lu ,Chia-Chi Lung ,Disline Manli Tantoh ,Shu-Yi Hsu ,Ming-Chih Chou ,Yung-Po Liaw	Nutrients	4.171
125	2020	Hand‐onset weakness is a common feature of ALS patients with a NEK1 loss‐of‐function variant.	Yu‐Shuen Tsai , Kon‐Ping Lin , Kang‐Yang Jih , Pei‐Chien Tsai , Yi‐Chu Liao , Yi‐Chung Lee	Annals of Clinical and Translational Neurology	4.656
126	2020	Validation and Disease Risk Assessment of Previously Reported Genome-Wide Genetic Variants Associated with Brugada Syndrome: SADS-TW BrS Registry.	Jyh-Ming Jimmy Juang, Yen-Bin Liu, Ching-Yu Julius Chen, Qi-You Yu, Amrita Chattopadhyay, Lian-Yu Lin, Wen-Jone Chen, Chih-Chieh Yu, Hui-Chun Huang, Li-Ting Ho, Ling-Ping Lai, Juey-Jen Hwang, Ting-Tse Lin, Ming-Chun Liao, Jien-Jiun Chen, Shih-Fan Sherri Yeh, Jing-Yuan Chuang, Dun-Hui Yang, Jiunn-Lee Lin, Tzu-Pin Lu, Eric Y. Chuang, Michael J. Ackerman	Circulation-Genomic and Precision Medicine	N/A
127	2020	Interaction between Sex and LDLR rs688 Polymorphism on Hyperlipidemia among Taiwan Biobank Adult Participants.	Yin-Tso Liu,Oswald Ndi Nfor ,Lee Wang ,Shu-Yi Hsu ,Chia-Chi Lung ,Disline Manli Tantoh ,Min-Chen Wu ,Horng-Rong Chang ,Yung-Po Liaw	Biomolecules	4.694
128	2020	A high-resolution HLA imputation system for the Taiwanese population: a study of the Taiwan Biobank.	Yu-Han Huang, Seik-Soon Khor, Xiuwen Zheng, Hsuan-Yu Chen, Ya-Hsuan Chang, Hou-Wei Chu, Pei-Ei Wu, Yu-Ju Lin, Shu-Fen Liao, Chen-Yang Shen, Katsushi Tokunaga, Mei-Hsuan Lee & for the HLA & KIR imputation network (HKimp.net)	Pharmacogenomics Journal	3.503
129	2020	Predictive Value of NUDT15 Variants on Neutropenia Among Han Chinese Patients With Dermatologic Diseases: A Single-Center Observational Study.	Po-Wei Huang , Yu-Hsian Tseng , Tsen-Fang Tsai	Adis Journals	3.615
130	2020	Association of Cholecystectomy with the Risk of Prostate Cancer in Patients with Gallstones.	Chien-Hua Chen ,Cheng-Li Lin , Chia-Hung Kao	Cancers	6.162
131	2020	Transcriptome‐wide association study of breast cancer risk by estrogen‐receptor status.	Helian Feng Alexander Gusev Bogdan Pasaniuc Lang Wu Jirong Long Zomoroda Abu‐full Kristiina Aittomäki Irene L. Andrulis Hoda Anton‐Culver Antonis C. Antoniou Adalgeir Arason Volker Arndt Kristan J. Aronson Banu K. Arun Ella Asseryanis Paul L. Auer Jacopo Azzollini Judith Balmaña Rosa B. Barkardottir Daniel R. Barnes Daniel Barrowdale Matthias W. Beckmann Sabine Behrens Javier Benitez Marina Bermi…	Genetic Epidemiology	2.5
132	2020	Increased Risk of Sensorineural Hearing Loss as a Result of Exposure to Air Pollution.	Kuang-Hsi Chang ,Stella Chin-Shaw Tsai ,Chang-Yin Lee,Ruey-Hwang Chou ,Hueng-Chuen Fan ,Frank Cheau-Feng Lin ,Cheng-Li Lin ,Yi-Chao Hsu	International Journal of Environmental Research and Public Health	2.468
133	2020	Association between osteoporosis and menopause in relation to SOX6 rs297325 variant in Taiwanese women.	Hsu, Tzu-Liang ; Tantoh, Disline Manli ; Chou, Ying-Hsiang ; Hsu, Shu-Yi ; Ho, Chien-Chang ; Lung, Chia-Chi ; Jan, Cheng-Feng ; Wang, Lee ; Liaw, Yung-Po	Menopause-the journal of the north american menopause society	2.942
134	2020	Incidence of Type 2 Diabetes in Patients With Chronic Hepatitis C Receiving Interferon-Based Therapy.	Ming-Chieh Tsai, Kai-Liang Kao, Hui-Chun Huang, Weishan Chen, Chun-Kai Fang, Fung-Chang Sung, Shu-I Wu, Robert Stewart	Diabetes Care	15.27
135	2020	The risk of coronary artery disease in patients with rheumatoid arthritis using Chinese herbal products and conventional medicine in parallel: a population-based cohort study.	Han-Hua Yu, Nai-Huan Hsiung, Jen-Huai Chiang , Hsuan-Shu Shen	BMC Complementary and Alternative Medicine	2.479
136	2020	The association between depression and gastroesophageal reflux based on phylogenetic analysis of miRNA biomarkers.	Yi-Hau Chen, Hsiuying Wang	Current Medicinal Chemistry	3.894
137	2020	An association study in the Taiwan Biobank reveals RORA as a novel locus for sleep duration in the Taiwanese Population.	Sheue-Jane Hou , Shih-Jen Tsai , Po-Hsiu Kuo , Yu-Li Liug , Albert C. Yang ,Eugene Lin , Tsuo-Hung Lan	Sleep Medicine	3.36
138	2020	Genetic Architecture Associated With Familial Short Stature.	Ying-Ju Lin, Chi-Fung Cheng, Chung-Hsing Wang, Wen-Miin Liang, Chih-Hsin Tang, Li-Ping Tsai, Chien-Hsiun Chen, Jer-Yuarn Wu, Ai-Ru Hsieh, Ming Ta Michael Lee, Ting-Hsu Lin, Chiu-Chu Liao, Shao-Mei Huang, Yanfei Zhang, Chang-Hai Tsai, Fuu-Jen Tsai	The Journal of Clinical Endocrinology & Metabolism	5.605
139	2020	Population based retrospective cohort study on risk of retinopathy of prematurity in twins.	Hui-Chen Tseng,Fung-Chang Sung,Chih-Hsin Mou,Hsiang Yu Lin,Chun-Chi Chiang,Ning-Yi Hsia,Ya-Ling Tzeng	PLoS One	2.776
140	2020	Sex-specific autosomal genetic effects across 26 human complex traits.	Wan-Yu Lin, Chang-Chuan Chan, Yu-Li Liu, Albert C Yang, Shih-Jen Tsai, Po-Hsiu Kuo	Human Molecular Genetics	4.544
141	2020	Blood multiomics reveal insights into population clusters with low prevalence of diabetes, dyslipidemia and hypertension.	Ming-Wei Su ,Chung-ke Chang ,Chien-Wei Lin,Shiu-Jie Ling,Chia-Ni Hsiung,Hou-Wei Chu,Pei-Ei Wu,Chen-Yang Shen	PLoS One	2.776
142	2020	Predicting major neurologic improvement and long-term outcome after thrombolysis using artificial neural networks.	Chen-Chih Chung , Chien-Tai Hong ,Yao-Hsien Huang ,Emily Chia-Yu Su , Lung Chan ,Chaur-Jong Hu ,Hung-Wen Chiu	Journal of the Neurological Sciences	2.651
143	2020	Relationship between BRSK1 rs12611091 variant and age at natural menopause based on physical activity.	Su, Chun-Lang ; Tsai, Yi-Ling ; Nfor, Oswald Ndi ; Liu, Wen-Hsiu; Ho, Chien Chang ; Lung, Chia-Chi ; Lin, Yi-Tien ; Wang, Lee ; Liaw, Yung-Po	Menopause-the journal of the north american menopause society	2.942
144	2020	Association between polygenic liability for schizophrenia and substance involvement: A nationwide population-based study in Taiwan.	Shi‐Heng Wang , Rou‐Yi Lai , Ya‐Chin Lee , Mei‐Hsin Su , Chia‐Yen Chen , Po‐Chang Hsiao , Albert C Yang , Yu‐Li Liu , Shih‐Jen Tsai , Po‐Hsiu Kuo	Genes, Brain and Behavior	3.157
145	2020	Chronic hepatitis B virus infection associated with increased colorectal cancer risk in Taiwanese population.	Fu-Hsiung Su ,Thi Nga Le ,Chih-Hsin Muo ,Sister Arlene Te ,Fung-Chang Sung ,Chih-Ching Yeh	Viruses	3.811
146	2020	The prevalence and role of SCN10A variants in Han Chinese patients with Brugada syndrome: the SADS-TW BrS registry.	C-Y Chen, Y-B Liu, T-P Lu, Q-Y Yu, L-Y Lin, C-C Yu, N Makita, T Ishikawa, L-P Lai, J-J Hwang, S-F Yeh, J-L Lin, J-M Juang, M Horie, C Antzelevitch	European Heart Journal	24.889
147	2020	Lack of association of genetic variants for diabetic retinopathy in Taiwanese patients with diabetic nephropathy.	Ai-Ru Hsieh, Yu-Chuen Huang, Ya-Fei Yang, Hui-Ju Lin, Jane-Ming Lin, Ya-Wen Chang, Chia-Ming Wu,Wen-Ling Liao ,Fuu-Jen Tsai	BMJ Open Diabetes Research & Care	5.067
148	2020	HLA class I alleles are associated with clinic-based migraine and increased risks of chronic migraine and medication overuse.	Claire Huang, Shih-Pin Chen, Yu-Han Huang, Hsuan-Yu Chen, Yen-Feng Wang, Mei-Hsuan Lee, Shuu-Jiun Wang	Cephalalgia	4.438
